# Supplementary material for: Mn2+ Luminescence in Ca9Zn1–xMnxNa(PO4)7 Solid Solution, 0 ≤ x ≤ 1
Source: Materials (Basel). 2023 Jun 14;16(12):4392. doi: 10.3390/ma16124392 (PMC10301442; doi:10.3390/ma16124392)
Supplement: Supplementary file 1 [file materials-16-04392-s001.zip]

Archive with 1 entries (1 files):
- materials-2396453-supplementary.pdf
